# Supplementary material for: Clinical Determinants of Unsuccessful Ultrasound-Guided Hydrostatic Saline Reduction in Children with Intussusception Post-Rotavirus Vaccine Introduction: Insights from a Tertiary Care Centre in Thrissur, Kerala, India
Source: Indian J Pediatr. Author manuscript; Available in PMC 2026 Jan 3. (PMC12759000; doi:10.1007/s12098-025-05778-2)
Supplement: Raw Data [file NIHMS2125571-supplement-Raw_Data.xlsx]

## Sheet: HSR dataset
idno	data_coll_dt	sur_start_dt	sur_end_dt	age_start	age_end	age_month	agecat	vac_intro_date	ageatvacintro	gender	symptom_dt	symptom_days	symptom_wk	eventday	admission_dt	adm_mon	adm_year	month_year	delay	delay_cat	child_transferred	first_admission_dt	fever	temperature	vomiting	diarrhoea	constipation	bloody_stools	abdominal_pain	others	others_specify	abdominal_cry	pain	triad	isl_ileo_colic	isl_colo_colic	isl_ileo_ileal	isl_ileo_compound	isl_unknown	multiple_sites	is_location	lead_point	resolved_liquid_contrast	resolved_surgery	intestinal_resection	treatment	mixed	hsr_group	procedure_notes_collected
ISKL040001	2020-03-14	2019-09-05	2022-12-30	28	365	7	less than 12	2019-09-05	29	2	2020-03-11	217	31	217	2020-03-12	3	2020	jan2020-mar2020	1	1 day	2		2		1	2	2	2	1	2		1	1	2	1	2	2	2	2	2	ileo_colic	0	1	2	2	RADIO	0	Success group	1
ISKL040002	2020-03-16	2019-09-05	2022-12-30	28	365	9	less than 12	2019-09-05	89	2	2020-03-10	276	39	276	2020-03-14	3	2020	jan2020-mar2020	4	4 days	1	2020-03-12	1	100	1	2	2	2	2	1	Incessant cry	1	1	2	1	2	2	2	2	2	ileo_colic	0	1	2	2	RADIO	0	Success group	1
ISKL040003	2020-03-16	2019-09-05	2022-12-30	28	365	20	12-23 months	2019-09-05	432	1	2020-03-12	621	88	621	2020-03-14	3	2020	jan2020-mar2020	2	2 days	2		2		1	2	2	2	1	2		1	1	2	1	2	2	2	2	2	ileo_colic	0	1	2	2	RADIO	0	Success group	1
ISKL040004	2020-03-17	2019-09-05	2022-12-30	28	365	15	12-23 months	2019-09-05	285	1	2020-03-15	477	68	477	2020-03-16	3	2020	jan2020-mar2020	1	1 day	2		1	99	1	1	2	2	1	1	Incessant cry	1	1	2	1	2	2	2	2	2	ileo_colic	0	1	2	2	RADIO	0	Success group	1
ISKL040005	2020-03-25	2019-09-05	2022-12-30	28	365	19	12-23 months	2019-09-05	401	1	2020-03-20	598	85	598	2020-03-22	3	2020	jan2020-mar2020	2	2 days	2		2		1	2	2	2	1	1	Incessant cry	1	1	2	1	2	2	2	2	2	ileo_colic	0	1	2	2	RADIO	0	Success group	1
ISKL040006	2020-03-28	2019-09-05	2022-12-30	28	365	22	12-23 months	2019-09-05	482	1	2020-03-19	678	96	678	2020-03-27	3	2020	jan2020-mar2020	8	>5days	2		1	98.6	1	2	2	2	1	2		1	1	2	1	2	2	2	2	2	ileo_colic	0	1	2	2	RADIO	0	Success group	1
ISKL040007	2020-05-23	2019-09-05	2022-12-30	28	365	4	less than 12	2019-09-05	-109	2	2020-05-21	150	21	150	2020-05-21	5	2020	apr2020-jun2020	0	0 days	2		2		1	2	2	1	1	1	Incessant cry	1	1	1	1	2	2	2	2	2	ileo_colic	0	1	2	2	RADIO	0	Success group	1
ISKL040008	2020-06-04	2019-09-05	2022-12-30	28	365	5	less than 12	2019-09-05	-99	1	2020-06-03	173	24	173	2020-06-04	6	2020	apr2020-jun2020	1	1 day	2		2		1	2	2	1	2	1	Incessant cry	1	1	1	1	2	2	2	2	2	ileo_colic	0	1	2	2	RADIO	0	Success group	1
ISKL040009	2020-06-08	2019-09-05	2022-12-30	28	365	5	less than 12	2019-09-05	-112	1	2020-06-06	163	23	163	2020-06-06	6	2020	apr2020-jun2020	0	0 days	2		2		2	2	2	1	2	2		1	2	2	1	2	2	2	2	2	ileo_colic	0	1	2	2	RADIO	0	Success group	1
ISKL040010	2020-06-19	2019-09-05	2022-12-30	28	365	8	less than 12	2019-09-05	-27	2	2020-06-17	259	37	259	2020-06-18	6	2020	apr2020-jun2020	1	1 day	2		2		1	2	2	1	1	1	Incessant cry	1	1	1	1	2	2	2	2	2	ileo_colic	0	1	2	2	RADIO	0	Success group	1
ISKL040011	2020-06-23	2019-09-05	2022-12-30	28	365	7	less than 12	2019-09-05	-74	1	2020-06-22	217	31	217	2020-06-23	6	2020	apr2020-jun2020	1	1 day	2		2		1	2	2	1	2	2		1	2	2	1	2	2	2	2	2	ileo_colic	0	1	2	2	RADIO	0	Success group	1
ISKL040012	2020-06-29	2019-09-05	2022-12-30	28	365	6	less than 12	2019-09-05	-99	1	2020-06-26	196	28	196	2020-06-27	6	2020	apr2020-jun2020	1	1 day	2		9		2	2	2	2	2	1	Incessant cry	1	1	2	1	2	2	2	2	2	ileo_colic	2	1	1	2	MIXED	1	Failed group	1
ISKL040013	2020-04-21	2019-09-05	2022-12-30	28	365	8	less than 12	2019-09-05	17	1	2020-04-20	245	35	245	2020-04-20	4	2020	apr2020-jun2020	0	0 days	2		2		2	2	2	2	2	1	Incessant cry	1	1	2	1	2	2	2	2	2	ileo_colic	0	1	2	2	RADIO	0	Success group	1
ISKL040014	2020-07-04	2019-09-05	2022-12-30	28	365	7	less than 12	2019-09-05	-75	1	2020-06-30	224	32	224	2020-07-01	7	2020	jul2020-sep2020	1	1 day	1	2020-07-01	9		1	2	2	1	2	1	Incessant cry	1	1	1	1	2	2	2	2	2	ileo_colic	0	1	2	2	RADIO	0	Success group	1
ISKL040015	2020-07-06	2019-09-05	2022-12-30	28	365	5	less than 12	2019-09-05	-148	2	2020-07-04	155	22	155	2020-07-05	7	2020	jul2020-sep2020	1	1 day	2		2		1	2	2	2	2	1	Incessant cry	1	1	2	1	2	2	2	2	2	ileo_colic	0	1	2	2	RADIO	0	Success group	1
ISKL040016	2020-07-10	2019-09-05	2022-12-30	28	365	6	less than 12	2019-09-05	-114	1	2020-07-09	194	27	194	2020-07-09	7	2020	jul2020-sep2020	0	0 days	2		2		1	2	2	2	2	1	Incessant cry	1	1	2	1	2	2	2	2	2	ileo_colic	0	1	2	2	RADIO	0	Success group	1
ISKL040017	2020-07-15	2019-09-05	2022-12-30	28	365	22	12-23 months	2019-09-05	391	1	2020-07-11	670	95	670	2020-07-14	7	2020	jul2020-sep2020	3	3 days	2		9		2	2	1	1	1	9		1	1	2	1	2	2	2	2	2	ileo_colic	0	1	2	2	RADIO	0	Success group	1
ISKL040018	2020-07-18	2019-09-05	2022-12-30	28	365	12	12-23 months	2019-09-05	52	1	2020-07-17	368	52	368	2020-07-18	7	2020	jul2020-sep2020	1	1 day	1	2020-07-17	2		1	2	2	1	2	1	Incessant cry	1	1	1	1	2	2	2	2	2	ileo_colic	0	1	2	2	RADIO	0	Success group	1
ISKL040019	2020-08-03	2019-09-05	2022-12-30	28	365	14	12-23 months	2019-09-05	100	2	2020-07-29	428	61	428	2020-08-01	8	2020	jul2020-sep2020	3	3 days	1	2020-07-31	1	98.6	1	2	2	2	1	1	Loose stools	1	1	2	1	2	2	2	2	2	ileo_colic	0	1	2	2	RADIO	0	Success group	1
ISKL040020	2020-08-07	2019-09-05	2022-12-30	28	365	13	12-23 months	2019-09-05	79	2	2020-08-05	414	59	414	2020-08-05	8	2020	jul2020-sep2020	0	0 days	2		2		1	2	2	2	1	2		1	1	2	1	2	2	2	2	2	ileo_colic	0	1	2	2	RADIO	0	Success group	1
ISKL040021	2020-08-21	2019-09-05	2022-12-30	28	365	19	12-23 months	2019-09-05	255	1	2020-08-18	603	86	603	2020-08-20	8	2020	jul2020-sep2020	2	2 days	2		2		1	2	2	1	1	2		1	1	1	1	2	2	2	2	2	ileo_colic	0	1	2	2	RADIO	0	Success group	1
ISKL040022	2020-08-21	2019-09-05	2022-12-30	28	365	17	12-23 months	2019-09-05	169	1	2020-08-21	520	74	520	2020-08-21	8	2020	jul2020-sep2020	0	0 days	2		2		1	2	2	2	2	1	Incessant cry	1	1	2	1	2	2	2	2	2	ileo_colic	0	1	2	2	RADIO	0	Success group	1
ISKL040023	2020-08-18	2019-09-05	2022-12-30	28	365	21	12-23 months	2019-09-05	301	1	2020-08-17	648	92	648	2020-08-18	8	2020	jul2020-sep2020	1	1 day	2		1	98.6	1	2	2	2	1	1	Loose stools	1	1	2	1	2	2	2	2	2	ileo_colic	0	1	2	2	RADIO	0	Success group	1
ISKL040024	2020-09-02	2019-09-05	2022-12-30	28	365	6	less than 12	2019-09-05	-151	1	2020-08-29	208	29	208	2020-08-29	8	2020	jul2020-sep2020	0	0 days	2		2		1	2	2	1	2	1	Incessant cry loose stools	1	1	1	1	2	2	2	2	2	ileo_colic	2	1	1	2	MIXED	1	Failed group	1
ISKL040025	2020-09-02	2019-09-05	2022-12-30	28	365	19	12-23 months	2019-09-05	268	1	2020-08-30	628	89	628	2020-08-30	8	2020	jul2020-sep2020	0	0 days	2		2		2	2	2	2	1	1	Incessant cry	1	1	2	1	2	2	2	2	2	ileo_colic	0	1	2	2	RADIO	0	Success group	1
ISKL040027	2020-09-19	2019-09-05	2022-12-30	28	365	22	12-23 months	2019-09-05	306	2	2020-09-18	685	97	685	2020-09-19	9	2020	jul2020-sep2020	1	1 day	2		2		2	2	2	2	1	2		1	1	2	1	2	2	2	2	2	ileo_colic	0	1	2	2	RADIO	0	Success group	1
ISKL040028	2020-09-30	2019-09-05	2022-12-30	28	365	7	less than 12	2019-09-05	-165	1	2020-09-27	223	31	223	2020-09-29	9	2020	jul2020-sep2020	2	2 days	1	2020-09-28	1	98.6	1	2	2	2	2	1	Incessant cry	1	1	2	1	2	2	2	2	2	ileo_colic	0	1	2	2	RADIO	0	Success group	1
ISKL040030	2020-10-31	2019-09-05	2022-12-30	28	365	7	less than 12	2019-09-05	-202	2	2020-10-29	218	31	218	2020-10-30	10	2020	oct2020-dec2020	1	1 day	1	2020-10-29	2		1	2	2	2	2	1	Incessant cry and poor food intake	1	1	2	1	2	2	2	2	2	ileo_colic	0	1	2	2	RADIO	0	Success group	1
ISKL040031	2020-11-06	2019-09-05	2022-12-30	28	365	20	12-23 months	2019-09-05	191	2	2020-11-04	617	88	617	2020-11-05	11	2020	oct2020-dec2020	1	1 day	2		1	98.6	2	1	2	2	1	1	Incessant cry reduced intake of food	1	1	2	1	2	2	2	2	2	ileo_colic	0	1	2	2	RADIO	0	Success group	1
ISKL040032	2020-11-16	2019-09-05	2022-12-30	28	365	7	less than 12	2019-09-05	-212	1	2020-11-14	224	32	224	2020-11-14	11	2020	oct2020-dec2020	0	0 days	1	2020-11-14	2		1	2	2	2	2	1	Incessant cry	1	1	2	1	2	2	2	2	2	ileo_colic	0	1	2	2	RADIO	0	Success group	1
ISKL040033	2020-11-16	2019-09-05	2022-12-30	28	365	6	less than 12	2019-09-05	-243	2	2020-11-14	193	27	193	2020-11-15	11	2020	oct2020-dec2020	1	1 day	2		2		1	2	2	1	2	2		1	2	2	1	2	2	2	2	2	ileo_colic	0	1	2	2	RADIO	0	Success group	1
ISKL040034	2020-11-17	2019-09-05	2022-12-30	28	365	5	less than 12	2019-09-05	-281	1	2020-11-15	156	22	156	2020-11-16	11	2020	oct2020-dec2020	1	1 day	1	2020-11-15	2		2	1	2	1	2	1	Incessant cry	1	1	2	1	2	2	2	2	2	ileo_colic	0	1	2	2	RADIO	0	Success group	1
ISKL040035	2020-11-17	2019-09-05	2022-12-30	28	365	7	less than 12	2019-09-05	-201	1	2020-11-16	237	33	237	2020-11-16	11	2020	oct2020-dec2020	0	0 days	2		2		1	2	2	2	2	1	Incessant cry	1	1	2	1	2	2	2	2	2	ileo_colic	0	1	2	2	RADIO	0	Success group	1
ISKL040036	2020-11-27	2019-09-05	2022-12-30	28	365	9	less than 12	2019-09-05	-161	1	2020-11-26	287	41	287	2020-11-26	11	2020	oct2020-dec2020	0	0 days	2		2		2	2	2	2	2	1	Incessant cry	1	1	2	1	2	2	2	2	2	ileo_colic	0	1	2	2	RADIO	0	Success group	1
ISKL040037	2020-12-08	2019-09-05	2022-12-30	28	365	5	less than 12	2019-09-05	-277	1	2020-12-07	182	26	182	2020-12-07	12	2020	oct2020-dec2020	0	0 days	1	2020-12-07	2		1	2	2	1	2	1	Incessant cry	1	1	1	1	2	2	2	2	2	ileo_colic	0	1	2	2	RADIO	0	Success group	1
ISKL040038	2020-12-16	2019-09-05	2022-12-30	28	365	3	less than 12	2019-09-05	-30	2	2020-02-02	120	17	120	2020-02-03	2	2020	jan2020-mar2020	1	1 day	1	2020-02-03	2		1	2	2	1	2	1	Incessant cry	1	1	1	1	2	2	2	2	2	ileo_colic	1	1	1	2	MIXED	1	Failed group	1
ISKL040039	2020-12-15	2019-09-05	2022-12-30	28	365	14	12-23 months	2019-09-05	280	1	2020-01-29	426	60	426	2020-02-05	2	2020	jan2020-mar2020	7	>5days	1	2020-01-30	2		1	2	2	2	1	1	Loose stools	1	1	2	1	2	2	2	2	2	ileo_colic	0	1	2	2	RADIO	0	Success group	1
ISKL040041	2020-12-21	2019-09-05	2022-12-30	28	365	22	12-23 months	2019-09-05	212	1	2020-12-17	681	97	681	2020-12-20	12	2020	oct2020-dec2020	3	3 days	1	2020-12-19	1	98.6	1	2	2	2	1	2		1	1	2	1	2	2	2	2	2	ileo_colic	0	1	2	2	RADIO	0	Success group	1
ISKL040044	2020-12-16	2019-09-05	2022-12-30	28	365	19	12-23 months	2019-09-05	450	2	2020-01-18	585	83	585	2020-01-20	1	2020	jan2020-mar2020	2	2 days	2		2		1	2	2	2	2	1	Loose stools Incessant cry	1	1	2	1	2	2	2	2	2	ileo_colic	0	1	2	2	RADIO	0	Success group	1
ISKL040045	2020-12-20	2019-09-05	2022-12-30	28	365	13	12-23 months	2019-09-05	258	2	2020-01-25	400	57	400	2020-01-27	1	2020	jan2020-mar2020	2	2 days	1	2020-01-26	2		2	2	2	1	1	1	Incessant cry	1	1	2	1	2	2	2	2	2	ileo_colic	0	1	2	2	RADIO	0	Success group	1
ISKL040046	2021-01-08	2019-09-05	2022-12-30	28	365	12	12-23 months	2019-09-05	-124	1	2021-01-07	366	52	366	2021-01-07	1	2021	jan2021-mar2021	0	0 days	2		2		2	2	2	2	2	1	Incessant cry	1	1	2	1	2	2	2	2	2	ileo_colic	0	1	2	2	RADIO	0	Success group	1
ISKL040047	2021-01-16	2019-09-05	2022-12-30	28	365	11	less than 12	2019-09-05	-151	2	2021-01-15	347	49	347	2021-01-15	1	2021	jan2021-mar2021	0	0 days	1	2021-01-15	2		1	2	2	2	1	2		1	1	2	1	2	2	2	2	2	ileo_colic	0	1	2	2	RADIO	0	Success group	1
ISKL040049	2021-01-18	2019-09-05	2022-12-30	28	365	12	12-23 months	2019-09-05	-112	1	2021-01-17	388	55	388	2021-01-17	1	2021	jan2021-mar2021	0	0 days	2		2		1	1	2	2	2	1	Incessant cry	1	1	2	1	2	2	2	2	2	ileo_colic	0	1	2	2	RADIO	0	Success group	1
ISKL040050	2021-01-27	2019-09-05	2022-12-30	28	365	5	less than 12	2019-09-05	-345	1	2021-01-26	164	23	164	2021-01-26	1	2021	jan2021-mar2021	0	0 days	2		2		1	2	2	1	2	1	Incessant cry	1	1	1	1	2	2	2	2	2	ileo_colic	0	1	2	2	RADIO	0	Success group	1
ISKL040051	2021-01-29	2019-09-05	2022-12-30	28	365	10	less than 12	2019-09-05	-180	2	2021-01-27	330	47	330	2021-01-28	1	2021	jan2021-mar2021	1	1 day	1	2021-01-27	2		1	2	2	2	2	1	Incessant cry	1	1	2	1	2	2	2	2	2	ileo_colic	0	1	2	2	RADIO	0	Success group	1
ISKL040052	2021-02-01	2019-09-05	2022-12-30	28	365	19	12-23 months	2019-09-05	92	2	2021-01-30	605	86	605	2021-01-30	1	2021	jan2021-mar2021	0	0 days	2		2		1	2	2	2	1	1	Incessant cry	1	1	2	1	2	2	2	2	2	ileo_colic	0	1	2	2	RADIO	0	Success group	1
ISKL040053	2021-02-05	2019-09-05	2022-12-30	28	365	16	12-23 months	2019-09-05	-382	2	2021-02-04	136	19	136	2021-02-04	2	2021	jan2021-mar2021	0	0 days	2		2		2	2	2	2	2	1	Incessant cry and less food intake	1	1	2	1	2	2	2	2	2	ileo_colic	0	1	2	2	RADIO	0	Success group	1
ISKL040054	2021-02-04	2019-09-05	2022-12-30	28	365	6	less than 12	2019-09-05	96	2	2019-12-22	204	29	204	2019-12-23	12	2019	oct2019-dec2019	1	1 day	2		1	101	1	2	2	2	2	1	Incessant cry	1	1	2	1	2	2	2	2	2	ileo_colic	0	1	2	2	RADIO	0	Success group	1
ISKL040055	2021-02-10	2019-09-05	2022-12-30	28	365	18	12-23 months	2019-09-05	472	1	2019-12-08	566	80	566	2019-12-11	12	2019	oct2019-dec2019	3	3 days	2		2		2	2	2	2	1	1	Incessant cry	1	1	2	1	2	2	2	2	2	ileo_colic	0	1	2	2	RADIO	0	Success group	1
ISKL040056	2021-02-16	2019-09-05	2022-12-30	28	365	11	less than 12	2019-09-05	-165	2	2021-02-14	363	51	363	2021-02-15	2	2021	jan2021-mar2021	1	1 day	1	2021-02-15	2		1	2	2	2	1	1	Incessant cry	1	1	2	1	2	2	2	2	2	ileo_colic	0	1	2	2	RADIO	0	Success group	1
ISKL040057	2021-02-13	2019-09-05	2022-12-30	28	365	4	less than 12	2019-09-05	37	1	2019-12-18	141	20	141	2019-12-19	12	2019	oct2019-dec2019	1	1 day	2		2		1	2	2	1	1	1	Incessant cry	1	1	1	1	2	2	2	2	2	ileo_colic	0	1	2	2	RADIO	0	Success group	1
ISKL040058	2021-02-04	2019-09-05	2022-12-30	28	365	7	less than 12	2019-09-05	115	2	2019-12-20	221	31	221	2019-12-23	12	2019	oct2019-dec2019	3	3 days	2		1	99.9	1	2	2	2	2	1	Incessant cry	1	1	2	1	2	2	2	2	2	ileo_colic	0	1	2	2	RADIO	0	Success group	1
ISKL040059	2021-02-17	2019-09-05	2022-12-30	28	365	11	less than 12	2019-09-05	268	1	2019-12-01	355	50	355	2019-12-04	12	2019	oct2019-dec2019	3	3 days	1	2019-12-04	1	98.7	1	1	2	1	2	1	Incessant cry	1	1	1	1	2	2	2	2	2	ileo_colic	0	1	2	2	RADIO	0	Success group	1
ISKL040060	2021-02-17	2019-09-05	2022-12-30	28	365	17	12-23 months	2019-09-05	445	2	2019-12-08	539	77	539	2019-12-10	12	2019	oct2019-dec2019	2	2 days	1	2019-12-08	2		1	1	2	2	1	1	Incessant cry	1	1	2	1	2	2	2	2	2	ileo_colic	0	1	2	2	RADIO	0	Success group	1
ISKL040061	2021-02-22	2019-09-05	2022-12-30	28	365	6	less than 12	2019-09-05	93	1	2019-12-14	193	27	193	2019-12-17	12	2019	oct2019-dec2019	3	3 days	2		1	98.8	1	2	2	1	1	1	Incessant cry	1	1	1	1	2	2	2	2	2	ileo_colic	0	1	2	2	RADIO	0	Success group	1
ISKL040062	2021-02-22	2019-09-05	2022-12-30	28	365	5	less than 12	2019-09-05	-380	2	2021-02-20	154	22	154	2021-02-20	2	2021	jan2021-mar2021	0	0 days	1	2021-02-20	2		1	2	2	1	2	2		1	2	2	1	2	2	2	2	2	ileo_colic	0	1	2	2	RADIO	0	Success group	1
ISKL040063	2021-02-22	2019-09-05	2022-12-30	28	365	5	less than 12	2019-09-05	-359	2	2021-02-20	175	25	175	2021-02-21	2	2021	jan2021-mar2021	1	1 day	1	2021-02-21	2		1	2	2	1	2	1	Incessant cry	1	1	1	1	2	2	2	2	2	ileo_colic	0	1	2	2	RADIO	0	Success group	1
ISKL040064	2021-03-01	2019-09-05	2022-12-30	28	365	4	less than 12	2019-09-05	-419	1	2021-02-28	123	17	123	2021-02-28	2	2021	jan2021-mar2021	0	0 days	1	2021-02-28	2		2	2	2	1	2	1	Incessant cry	1	1	2	1	2	2	2	2	2	ileo_colic	0	1	2	2	RADIO	0	Success group	1
ISKL040065	2021-03-08	2019-09-05	2022-12-30	28	365	20	12-23 months	2019-09-05	75	1	2021-03-06	623	89	623	2021-03-07	3	2021	jan2021-mar2021	1	1 day	2		1	98.8	1	2	2	2	1	1	Incessant cry	1	1	2	1	2	2	2	2	2	ileo_colic	0	1	2	2	RADIO	0	Success group	1
ISKL040066	2021-03-12	2019-09-05	2022-12-30	28	365	5	less than 12	2019-09-05	-399	2	2021-03-08	151	21	151	2021-03-10	3	2021	jan2021-mar2021	2	2 days	1	2021-03-08	1	98.8	1	1	2	1	1	1	Incessant cry	1	1	1	1	2	2	2	2	2	ileo_colic	0	1	2	2	RADIO	0	Success group	1
ISKL040067	2021-03-15	2019-09-05	2022-12-30	28	365	7	less than 12	2019-09-05	-333	2	2021-03-13	222	31	222	2021-03-13	3	2021	jan2021-mar2021	0	0 days	2		2		1	2	2	2	2	1	Incessant cry	1	1	2	1	2	2	2	2	2	ileo_colic	0	1	2	2	RADIO	0	Success group	1
ISKL040068	2021-03-23	2019-09-05	2022-12-30	28	365	8	less than 12	2019-09-05	166	2	2019-11-26	248	35	248	2019-11-28	11	2019	oct2019-dec2019	2	2 days	2		2		1	2	2	1	2	1	Incessant cry	1	1	1	1	2	2	2	2	2	ileo_colic	0	1	2	2	RADIO	0	Success group	1
ISKL040069	2021-03-22	2019-09-05	2022-12-30	28	365	10	less than 12	2019-09-05	286	1	2019-10-02	313	44	313	2019-10-04	10	2019	oct2019-dec2019	2	2 days	2		2		1	1	2	1	1	1	Incessant cry	1	1	1	1	2	2	2	2	2	ileo_colic	0	1	2	2	RADIO	0	Success group	1
ISKL040070	2021-03-27	2019-09-05	2022-12-30	28	365	6	less than 12	2019-09-05	169	1	2019-10-07	201	28	201	2019-10-09	10	2019	oct2019-dec2019	2	2 days	1	2019-10-09	1	98.8	1	2	2	1	2	2		1	2	2	1	2	2	2	2	2	ileo_colic	0	1	2	2	RADIO	0	Success group	1
ISKL040071	2021-03-27	2019-09-05	2022-12-30	28	365	7	less than 12	2019-09-05	191	2	2019-10-10	226	32	226	2019-10-11	10	2019	oct2019-dec2019	1	1 day	1	2019-10-11	2		1	2	2	2	1	1	Incessant cry	1	1	2	1	2	2	2	2	2	ileo_colic	0	1	2	2	RADIO	0	Success group	1
ISKL040072	2021-03-26	2019-09-05	2022-12-30	28	365	6	less than 12	2019-09-05	154	1	2019-10-29	208	29	208	2019-10-31	10	2019	oct2019-dec2019	2	2 days	2		2		1	2	2	1	1	2		1	1	1	1	2	2	2	2	2	ileo_colic	0	1	2	2	RADIO	0	Success group	1
ISKL040073	2021-03-25	2019-09-05	2022-12-30	28	365	11	less than 12	2019-09-05	304	2	2019-10-03	332	47	332	2019-10-07	10	2019	oct2019-dec2019	4	4 days	2		1	98.8	1	2	1	2	1	2		1	1	2	1	2	2	2	2	2	ileo_colic	0	1	2	2	RADIO	0	Success group	1
ISKL040074	2021-04-09	2019-09-05	2022-12-30	28	365	7	less than 12	2019-09-05	-339	1	2021-04-08	242	34	242	2021-04-08	4	2021	apr2021-jun2021	0	0 days	2		2		2	2	2	2	2	1	Incessant cry	1	1	2	1	2	2	2	2	2	ileo_colic	0	1	2	2	RADIO	0	Success group	1
ISKL040075	2021-04-13	2019-09-05	2022-12-30	28	365	9	less than 12	2019-09-05	-300	1	2021-04-11	284	40	284	2021-04-11	4	2021	apr2021-jun2021	0	0 days	2		2		1	2	2	2	2	2		1	2	2	1	2	2	2	2	2	ileo_colic	0	1	2	2	RADIO	0	Success group	1
ISKL040077	2021-04-26	2019-09-05	2022-12-30	28	365	18	12-23 months	2019-09-05	-27	2	2021-04-21	567	81	567	2021-04-24	4	2021	apr2021-jun2021	3	3 days	2		2		2	1	2	2	1	1	Incessant cry	1	1	2	1	2	2	2	2	2	ileo_colic	0	1	2	2	RADIO	0	Success group	1
ISKL040078	2021-05-03	2019-09-05	2022-12-30	28	365	21	12-23 months	2019-09-05	41	2	2021-04-27	641	91	641	2021-05-01	5	2021	apr2021-jun2021	4	4 days	1	2021-04-28	1	98.8	1	2	2	2	1	2		1	1	2	1	2	2	2	2	2	ileo_colic	0	1	2	2	RADIO	0	Success group	1
ISKL040080	2021-05-24	2019-09-05	2022-12-30	28	365	23	12-23 months	2019-09-05	80	1	2021-05-20	703	100	703	2021-05-22	5	2021	apr2021-jun2021	2	2 days	1	2021-05-20	1	98.8	1	2	2	2	1	2		1	1	2	1	2	2	2	2	2	ileo_colic	0	1	2	2	RADIO	0	Success group	1
ISKL040081	2021-05-24	2019-09-05	2022-12-30	28	365	7	less than 12	2019-09-05	-400	2	2021-05-22	225	32	225	2021-05-22	5	2021	apr2021-jun2021	0	0 days	1	2021-05-22	1	98.8	2	2	2	1	1	2		1	1	2	1	2	2	2	2	2	ileo_colic	0	1	2	2	RADIO	0	Success group	1
ISKL040082	2021-07-05	2019-09-05	2022-12-30	28	365	22	12-23 months	2019-09-05	10	1	2021-07-01	675	96	675	2021-07-02	7	2021	jul2021-sep2021	1	1 day	1	2021-07-02	2		2	2	2	2	1	2		1	1	2	1	2	2	2	2	2	ileo_colic	0	1	2	2	RADIO	0	Success group	1
ISKL040083	2021-05-10	2019-09-05	2022-12-30	28	365	6	less than 12	2019-09-05	187	1	2019-09-16	198	28	198	2019-09-17	9	2019	jul2019-sep2019	1	1 day	2		2		2	2	2	1	2	1	Incessant cry	1	1	2	1	2	2	2	2	2	ileo_colic	0	1	2	2	RADIO	0	Success group	1
ISKL040084	2021-05-10	2019-09-05	2022-12-30	28	365	15	12-23 months	2019-09-05	447	2	2019-09-19	461	65	461	2019-09-21	9	2019	jul2019-sep2019	2	2 days	1	2019-09-19	2		1	2	2	2	1	1	Incessant cry	1	1	2	1	2	2	2	2	2	ileo_colic	0	1	2	2	RADIO	0	Success group	1
ISKL040085	2021-07-12	2019-09-05	2022-12-30	28	365	13	12-23 months	2019-09-05	-249	1	2021-07-08	423	60	423	2021-07-10	7	2021	jul2021-sep2021	2	2 days	1	2021-07-10	2		2	2	2	1	2	2		1	2	2	1	2	2	2	2	2	ileo_colic	0	1	2	2	RADIO	0	Success group	1
ISKL040086	2021-07-26	2019-09-05	2022-12-30	28	365	3	less than 12	2019-09-05	-578	2	2021-07-24	110	15	110	2021-07-25	7	2021	jul2021-sep2021	1	1 day	1	2021-07-25	2		1	1	2	1	2	2		1	2	2	1	2	2	2	2	2	ileo_colic	0	1	2	2	RADIO	0	Success group	1
ISKL040087	2021-08-10	2019-09-05	2022-12-30	28	365	8	less than 12	2019-09-05	-460	1	2021-08-09	244	34	244	2021-08-09	8	2021	jul2021-sep2021	0	0 days	2		1	100.8	1	1	2	1	2	2		1	2	2	1	2	2	2	2	2	ileo_colic	0	1	2	2	RADIO	0	Success group	1
ISKL040089	2021-08-20	2019-09-05	2022-12-30	28	365	23	12-23 months	2019-09-05	-5	1	2021-08-19	709	101	709	2021-08-20	8	2021	jul2021-sep2021	1	1 day	1	2021-08-19	1	98.8	1	2	2	2	1	2		1	1	2	1	2	2	2	2	2	ileo_colic	0	1	2	2	RADIO	0	Success group	1
ISKL040090	2021-09-01	2019-09-05	2022-12-30	28	365	4	less than 12	2019-09-05	-588	1	2021-08-30	137	19	137	2021-08-30	8	2021	jul2021-sep2021	0	0 days	1	2021-08-30	1	100	1	2	2	2	2	2		1	2	2	1	2	2	2	2	2	ileo_colic	1	1	1	2	MIXED	1	Failed group	1
ISKL040091	2021-09-21	2019-09-05	2022-12-30	28	365	5	less than 12	2019-09-05	-572	2	2021-09-20	174	24	174	2021-09-20	9	2021	jul2021-sep2021	0	0 days	2		1	98.8	1	2	2	2	2	2		1	2	2	1	2	2	2	2	2	ileo_colic	0	1	2	2	RADIO	0	Success group	1
ISKL040092	2021-10-01	2019-09-05	2022-12-30	28	365	7	less than 12	2019-09-05	-540	2	2021-09-30	216	30	216	2021-09-30	9	2021	jul2021-sep2021	0	0 days	2		2		1	2	1	1	2	1	Incessant cry	1	1	1	1	2	2	2	2	2	ileo_colic	0	1	2	2	RADIO	0	Success group	1
ISKL040093	2021-10-18	2019-09-05	2022-12-30	28	365	12	12-23 months	2019-09-05	-406	2	2021-10-16	366	52	366	2021-10-16	10	2021	oct2021-dec2021	0	0 days	1	2021-10-16	2		2	2	1	2	1	1	Incessant cry	1	1	2	1	2	2	2	2	2	ileo_colic	0	1	2	2	RADIO	0	Success group	1
ISKL040094	2021-10-20	2019-09-05	2022-12-30	28	365	5	less than 12	2019-09-05	-620	2	2021-10-19	155	22	155	2021-10-19	10	2021	oct2021-dec2021	0	0 days	2		2		1	2	2	1	1	1	Incessant cry	1	1	1	1	2	2	2	2	2	ileo_colic	0	1	2	2	RADIO	0	Success group	1
ISKL040095	2021-10-29	2019-09-05	2022-12-30	28	365	6	less than 12	2019-09-05	-572	2	2021-10-28	212	30	212	2021-10-28	10	2021	oct2021-dec2021	0	0 days	2		1	98.8	2	2	2	1	1	2		1	1	2	1	2	2	2	2	2	ileo_colic	0	1	2	2	RADIO	0	Success group	1
ISKL040096	2021-11-22	2019-09-05	2022-12-30	28	365	18	12-23 months	2019-09-05	-252	2	2021-11-19	554	79	554	2021-11-19	11	2021	oct2021-dec2021	0	0 days	1	2021-11-19	2		1	2	2	2	1	2		1	1	2	1	2	2	2	2	2	ileo_colic	0	1	2	2	RADIO	0	Success group	1
ISKL040097	2021-12-14	2019-09-05	2022-12-30	28	365	5	less than 12	2019-09-05	-649	1	2021-12-12	180	25	180	2021-12-13	12	2021	oct2021-dec2021	1	1 day	2		2		2	2	2	2	2	1	Intermittent cry	1	1	2	1	2	2	2	2	2	ileo_colic	0	1	2	2	RADIO	0	Success group	1
ISKL040098	2021-12-14	2019-09-05	2022-12-30	28	365	20	12-23 months	2019-09-05	-218	1	2021-12-12	611	87	611	2021-12-14	12	2021	oct2021-dec2021	2	2 days	2		2		1	2	2	2	1	2		1	1	2	1	2	2	2	2	2	ileo_colic	0	1	2	2	RADIO	0	Success group	1
ISKL040099	2022-01-07	2019-09-05	2022-12-30	28	365	20	12-23 months	2019-09-05	-225	2	2022-01-05	628	89	628	2022-01-06	1	2022	jan2022-mar2022	1	1 day	2		2		2	2	2	2	2	1	Incessant cry	1	1	2	1	2	2	2	2	2	ileo_colic	0	1	2	2	RADIO	0	Success group	1
ISKL040100	2022-01-21	2019-09-05	2022-12-30	28	365	2	less than 12	2019-09-05	-781	1	2022-01-18	85	12	85	2022-01-20	1	2022	jan2022-mar2022	2	2 days	2		1	98.8	1	2	1	1	2	2		1	2	2	1	2	2	2	2	2	ileo_colic	0	1	2	2	RADIO	0	Success group	1
ISKL040101	2022-01-24	2019-09-05	2022-12-30	28	365	19	12-23 months	2019-09-05	-262	2	2022-01-20	606	86	606	2022-01-23	1	2022	jan2022-mar2022	3	3 days	2		1	98.8	2	2	2	2	2	1	Incessant cry	1	1	2	1	2	2	2	2	2	ileo_colic	0	1	2	2	RADIO	0	Success group	1
ISKL040102	2022-02-05	2019-09-05	2022-12-30	28	365	12	12-23 months	2019-09-05	-508	1	2022-02-02	373	53	373	2022-02-04	2	2022	jan2022-mar2022	2	2 days	2		2		1	2	2	2	1	1	Incessant cry	1	1	2	1	2	2	2	2	2	ileo_colic	0	1	2	2	RADIO	0	Success group	1
ISKL040103	2022-02-08	2019-09-05	2022-12-30	28	365	8	less than 12	2019-09-05	-618	1	2022-02-06	267	38	267	2022-02-07	2	2022	jan2022-mar2022	1	1 day	2		1	98.8	1	1	2	2	2	1	Incessant cry	1	1	2	1	2	2	2	2	2	ileo_colic	0	1	2	2	RADIO	0	Success group	1
ISKL040104	2022-03-07	2019-09-05	2022-12-30	28	365	6	less than 12	2019-09-05	-711	1	2022-03-05	201	28	201	2022-03-06	3	2022	jan2022-mar2022	1	1 day	2		1	100	2	2	2	2	2	1	Incessant cry and Loose stools	1	1	2	1	2	2	2	2	2	ileo_colic	0	1	2	2	RADIO	0	Success group	1
ISKL040106	2022-03-26	2019-09-05	2022-12-30	28	365	10	less than 12	2019-09-05	-623	2	2022-03-24	308	44	308	2022-03-25	3	2022	jan2022-mar2022	1	1 day	2		1	100	1	2	2	2	2	1	Incessant cry	1	1	2	1	2	2	2	2	2	ileo_colic	0	1	2	2	RADIO	0	Success group	1
ISKL040107	2022-03-28	2019-09-05	2022-12-30	28	365	21	12-23 months	2019-09-05	-268	2	2022-03-25	664	94	664	2022-03-26	3	2022	jan2022-mar2022	1	1 day	2		1	99.2	1	2	2	2	2	1	Incessant cry	1	1	2	1	2	2	2	2	2	ileo_colic	0	1	2	2	RADIO	0	Success group	1
ISKL040109	2022-04-08	2019-09-05	2022-12-30	28	365	20	12-23 months	2019-09-05	-317	1	2022-04-01	622	88	622	2022-04-07	4	2022	apr2022-jun2022	6	>5days	1	2022-04-06	1	99	1	2	2	1	1	1	Incessant cry	1	1	1	1	2	2	2	2	2	ileo_colic	0	1	2	2	RADIO	0	Success group	1
ISKL040110	2022-04-16	2019-09-05	2022-12-30	28	365	3	less than 12	2019-09-05	-834	1	2022-04-14	118	16	118	2022-04-15	4	2022	apr2022-jun2022	1	1 day	2		2		2	2	2	2	1	1	Incessant cry and bleeding per rectum	1	1	2	1	2	2	2	2	2	ileo_colic	2	1	1	1	MIXED	1	Failed group	1
ISKL040111	2022-04-18	2019-09-05	2022-12-30	28	365	6	less than 12	2019-09-05	-762	2	2022-04-15	191	27	191	2022-04-16	4	2022	apr2022-jun2022	1	1 day	2		2		1	2	2	2	2	2		1	2	2	1	2	2	2	2	2	ileo_colic	0	1	2	2	RADIO	0	Success group	1
ISKL040112	2022-04-22	2019-09-05	2022-12-30	28	365	5	less than 12	2019-09-05	-809	2	2022-04-22	151	21	151	2022-04-22	4	2022	apr2022-jun2022	0	0 days	2		1	99	1	2	2	2	2	1	Incessant cry	1	1	2	1	2	2	2	2	2	ileo_colic	0	1	2	2	RADIO	0	Success group	1
ISKL040113	2022-05-09	2019-09-05	2022-12-30	28	365	7	less than 12	2019-09-05	-751	2	2022-05-07	224	32	224	2022-05-08	5	2022	apr2022-jun2022	1	1 day	2		1	100	1	2	2	1	2	1	Incessant cry	1	1	1	1	2	2	2	2	2	ileo_colic	0	1	2	2	RADIO	0	Success group	1
ISKL040114	2022-05-24	2019-09-05	2022-12-30	28	365	12	12-23 months	2019-09-05	-602	1	2022-05-21	387	55	387	2022-05-23	5	2022	apr2022-jun2022	2	2 days	2		2		1	2	2	2	1	2		1	1	2	1	2	2	2	2	2	ileo_colic	0	1	2	2	RADIO	0	Success group	1
ISKL040116	2022-05-30	2019-09-05	2022-12-30	28	365	6	less than 12	2019-09-05	-795	1	2022-05-28	201	28	201	2022-05-29	5	2022	apr2022-jun2022	1	1 day	2		2		1	2	2	1	2	1	Incessant cry	1	1	1	1	2	2	2	2	2	ileo_colic	0	1	2	2	RADIO	0	Success group	1
ISKL040117	2022-06-04	2019-09-05	2022-12-30	28	365	18	12-23 months	2019-09-05	-435	2	2022-05-27	560	80	560	2022-06-03	6	2022	apr2022-jun2022	7	>5days	1	2022-06-01	2		1	2	2	1	1	1	Loose stools	1	1	1	1	2	2	2	2	2	ileo_colic	0	1	2	2	RADIO	0	Success group	1
ISKL040118	2022-06-15	2019-09-05	2022-12-30	28	365	6	less than 12	2019-09-05	-809	2	2022-06-11	201	28	201	2022-06-14	6	2022	apr2022-jun2022	3	3 days	2		2		2	2	2	1	2	1	Intermittent cry	1	1	2	1	2	2	2	2	2	ileo_colic	0	1	2	2	RADIO	0	Success group	1
ISKL040119	2022-06-18	2019-09-05	2022-12-30	28	365	20	12-23 months	2019-09-05	-386	1	2022-06-16	629	89	629	2022-06-17	6	2022	apr2022-jun2022	1	1 day	2		2		1	2	2	2	1	1	Incessant cry	1	1	2	1	2	2	2	2	2	ileo_colic	0	1	2	2	RADIO	0	Success group	1
ISKL040120	2022-06-22	2019-09-05	2022-12-30	28	365	5	less than 12	2019-09-05	-845	2	2022-06-16	170	24	170	2022-06-21	6	2022	apr2022-jun2022	5	5 days	2		2		1	2	2	2	1	1	Incessant cry	1	1	2	1	2	2	2	2	2	ileo_colic	0	1	2	2	RADIO	0	Success group	1
ISKL040121	2022-06-23	2019-09-05	2022-12-30	28	365	10	less than 12	2019-09-05	-713	2	2022-06-22	308	44	308	2022-06-23	6	2022	apr2022-jun2022	1	1 day	2		2		1	2	2	1	2	1	Incessant cry and loose stools	1	1	1	2	2	1	2	2	2	ileo_ileal	2	1	1	2	MIXED	1	Failed group	1
ISKL040122	2022-06-25	2019-09-05	2022-12-30	28	365	7	less than 12	2019-09-05	-809	2	2022-06-25	215	30	215	2022-06-25	6	2022	apr2022-jun2022	0	0 days	2		2		2	2	2	1	2	1	Incessant cry	1	1	2	1	2	2	2	2	2	ileo_colic	0	1	2	2	RADIO	0	Success group	1
ISKL040123	2022-07-25	2019-09-05	2022-12-30	28	365	5	less than 12	2019-09-05	-877	2	2022-07-23	175	25	175	2022-07-24	7	2022	jul2022-sep2022	1	1 day	2		2		1	2	2	1	2	1	Incessant cry	1	1	1	1	2	2	2	2	2	ileo_colic	0	1	2	2	RADIO	0	Success group	1
ISKL040124	2022-07-27	2019-09-05	2022-12-30	28	365	9	less than 12	2019-09-05	-783	2	2022-07-26	272	38	272	2022-07-27	7	2022	jul2022-sep2022	1	1 day	2		1	98.6	1	2	2	1	2	2		1	2	2	1	2	2	2	2	2	ileo_colic	0	1	2	2	RADIO	0	Success group	1
ISKL040125	2022-07-29	2019-09-05	2022-12-30	28	365	4	less than 12	2019-09-05	-929	2	2022-07-28	128	18	128	2022-07-28	7	2022	jul2022-sep2022	0	0 days	2		1	101	2	2	2	1	2	2		1	2	2	1	2	2	2	2	2	ileo_colic	0	1	2	2	RADIO	0	Success group	1
ISKL040126	2022-08-01	2019-09-05	2022-12-30	28	365	10	less than 12	2019-09-05	-733	2	2022-07-30	326	46	326	2022-07-30	7	2022	jul2022-sep2022	0	0 days	2		2		1	2	2	1	2	1	Incessant cry	1	1	1	1	2	2	2	2	2	ileo_colic	0	1	2	2	RADIO	0	Success group	1
ISKL040127	2022-08-03	2019-09-05	2022-12-30	28	365	16	12-23 months	2019-09-05	-558	1	2022-07-30	501	71	501	2022-08-02	8	2022	jul2022-sep2022	3	3 days	2		2		2	2	2	2	1	1	Incessant cry	1	1	2	1	2	2	2	2	2	ileo_colic	0	1	2	2	RADIO	0	Success group	1
ISKL040128	2022-08-08	2019-09-05	2022-12-30	28	365	6	less than 12	2019-09-05	-861	2	2022-08-06	205	29	205	2022-08-07	8	2022	jul2022-sep2022	1	1 day	2		1	98.6	1	2	2	1	1	1	Incessant cry	1	1	1	1	2	2	2	2	2	ileo_colic	0	1	2	2	RADIO	0	Success group	1
ISKL040129	2022-08-13	2019-09-05	2022-12-30	28	365	5	less than 12	2019-09-05	-909	1	2022-08-10	161	23	161	2022-08-12	8	2022	jul2022-sep2022	2	2 days	1	2022-08-12	1	101	1	1	2	1	2	1	Incessant cry	1	1	1	1	2	2	2	2	2	ileo_colic	0	1	2	2	RADIO	0	Success group	1
ISKL040130	2022-08-18	2019-09-05	2022-12-30	28	365	12	12-23 months	2019-09-05	-704	2	2022-08-13	369	52	369	2022-08-17	8	2022	jul2022-sep2022	4	4 days	2		1	100	1	2	2	2	2	1	Incessant cry	1	1	2	1	2	2	2	2	2	ileo_colic	0	1	2	2	RADIO	0	Success group	1
ISKL040131	2022-08-30	2019-09-05	2022-12-30	28	365	18	12-23 months	2019-09-05	-530	2	2022-08-26	556	79	556	2022-08-29	8	2022	jul2022-sep2022	3	3 days	2		2		1	2	2	2	1	1	Incessant cry	1	1	2	1	2	2	2	2	2	ileo_colic	0	1	2	2	RADIO	0	Success group	1
ISKL040132	2022-09-15	2019-09-05	2022-12-30	28	365	18	12-23 months	2019-09-05	-551	1	2022-09-13	553	79	553	2022-09-15	9	2022	jul2022-sep2022	2	2 days	2		1	98.6	1	2	2	2	1	1	Incessant cry	1	1	2	1	2	2	2	2	2	ileo_colic	0	1	2	2	RADIO	0	Success group	1
ISKL040133	2022-09-22	2019-09-05	2022-12-30	28	365	6	less than 12	2019-09-05	-924	1	2022-09-20	187	26	187	2022-09-22	9	2022	jul2022-sep2022	2	2 days	1	2022-09-21	2		1	2	2	1	2	1	Incessant cry	1	1	1	2	2	1	2	2	2	ileo_ileal	0	1	2	2	RADIO	0	Success group	1
ISKL040134	2022-10-04	2019-09-05	2022-12-30	28	365	6	less than 12	2019-09-05	-932	1	2022-09-30	189	27	189	2022-10-03	10	2022	oct2022-dec2022	3	3 days	2		2		1	2	2	1	1	2		1	1	1	1	2	2	2	2	2	ileo_colic	0	1	2	2	RADIO	0	Success group	1
ISKL040135	2022-10-06	2019-09-05	2022-12-30	28	365	14	12-23 months	2019-09-05	-695	2	2022-10-04	430	61	430	2022-10-05	10	2022	oct2022-dec2022	1	1 day	2		2		1	2	2	2	1	1	Incessant cry	1	1	2	1	2	2	2	2	2	ileo_colic	0	1	2	2	RADIO	0	Success group	1
ISKL040136	2022-10-06	2019-09-05	2022-12-30	28	365	23	12-23 months	2019-09-05	-411	1	2022-10-03	713	101	713	2022-10-05	10	2022	oct2022-dec2022	2	2 days	2		2		1	2	2	2	1	2		1	1	2	1	2	2	2	2	2	ileo_colic	0	1	2	2	RADIO	0	Success group	1
ISKL040137	2022-11-07	2019-09-05	2022-12-30	28	365	4	less than 12	2019-09-05	-1034	1	2022-10-30	117	16	117	2022-11-05	11	2022	oct2022-dec2022	6	>5days	2		1	98.6	1	2	1	1	2	1	Incessant cry	1	1	1	1	2	2	2	2	2	ileo_colic	0	1	2	2	RADIO	0	Success group	1
ISKL040138	2022-11-09	2019-09-05	2022-12-30	28	365	8	less than 12	2019-09-05	-894	1	2022-11-03	261	37	261	2022-11-09	11	2022	oct2022-dec2022	6	>5days	2		1	98.6	2	1	2	1	1	1	Incessant cry	1	1	2	1	2	2	2	2	2	ileo_colic	0	1	2	2	RADIO	0	Success group	1
ISKL040139	2022-11-10	2019-09-05	2022-12-30	28	365	9	less than 12	2019-09-05	-877	1	2022-11-08	283	40	283	2022-11-09	11	2022	oct2022-dec2022	1	1 day	2		1	98.6	1	2	2	2	2	1	Incessant cry	1	1	2	1	2	2	2	2	2	ileo_colic	0	1	2	2	RADIO	0	Success group	1
ISKL040140	2022-11-12	2019-09-05	2022-12-30	28	365	17	12-23 months	2019-09-05	-621	2	2022-11-08	539	77	539	2022-11-10	11	2022	oct2022-dec2022	2	2 days	2		1	101.6	2	2	2	2	1	1	Incessant cry	1	1	2	1	2	2	2	2	2	ileo_colic	0	1	2	2	RADIO	0	Success group	1
ISKL040141	2022-11-12	2019-09-05	2022-12-30	28	365	3	less than 12	2019-09-05	-1048	1	2022-11-09	113	16	113	2022-11-11	11	2022	oct2022-dec2022	2	2 days	2		2		2	2	2	2	2	1	Incessant cry	1	1	2	1	2	2	2	2	2	ileo_colic	0	1	2	2	RADIO	0	Success group	1
ISKL040143	2022-11-19	2019-09-05	2022-12-30	28	365	8	less than 12	2019-09-05	-923	1	2022-11-17	246	35	246	2022-11-18	11	2022	oct2022-dec2022	1	1 day	2		1	100	1	2	2	2	1	1	Incessant cry	1	1	2	1	2	2	2	2	2	ileo_colic	0	1	2	2	RADIO	0	Success group	1
ISKL040144	2022-11-26	2019-09-05	2022-12-30	28	365	22	12-23 months	2019-09-05	-504	2	2022-11-22	670	95	670	2022-11-25	11	2022	oct2022-dec2022	3	3 days	2		1	101	2	2	2	2	1	1	Incessant cry and low food intake	1	1	2	1	2	2	2	2	2	ileo_colic	0	1	2	2	RADIO	0	Success group	1
ISKL040145	2022-11-29	2019-09-05	2022-12-30	28	365	6	less than 12	2019-09-05	-967	2	2022-11-28	213	30	213	2022-11-28	11	2022	oct2022-dec2022	0	0 days	2		2		2	2	2	1	2	1	Incessant cry	1	1	2	1	2	2	2	2	2	ileo_colic	0	1	2	2	RADIO	0	Success group	1
ISKL040146	2022-12-07	2019-09-05	2022-12-30	28	365	21	12-23 months	2019-09-05	-539	1	2022-12-05	648	92	648	2022-12-06	12	2022	oct2022-dec2022	1	1 day	2		1	100	1	2	2	2	1	2		1	1	2	1	2	2	2	2	2	ileo_colic	0	1	2	2	RADIO	0	Success group	1
ISKL040147	2022-12-26	2019-09-05	2022-12-30	28	365	12	12-23 months	2019-09-05	-831	2	2022-12-23	374	53	374	2022-12-25	12	2022	oct2022-dec2022	2	2 days	2		2		2	1	2	1	2	1	Incessant cry	1	1	2	1	2	2	2	2	2	ileo_colic	0	1	2	2	RADIO	0	Success group	1
ISKL040148	2022-12-29	2019-09-05	2022-12-30	28	365	6	less than 12	2019-09-05	-999	2	2022-12-28	211	30	211	2022-12-28	12	2022	oct2022-dec2022	0	0 days	2		2		2	2	2	2	2	1	Incessant cry	1	1	2	1	2	2	2	2	2	ileo_colic	0	1	2	2	RADIO	0	Success group	1
ISKL040149	2022-12-29	2019-09-05	2022-12-30	28	365	17	12-23 months	2019-09-05	-679	1	2022-12-27	530	75	530	2022-12-28	12	2022	oct2022-dec2022	1	1 day	2		1	100	2	2	2	2	2	1	Incessant cry	1	1	2	1	2	2	2	2	2	ileo_colic	0	1	2	2	RADIO	0	Success group	1
ISKL040150	2022-12-30	2019-09-05	2022-12-30	28	365	7	less than 12	2019-09-05	-984	2	2022-12-29	227	32	227	2022-12-29	12	2022	oct2022-dec2022	0	0 days	2		2		1	2	2	1	2	2		1	2	2	1	2	2	2	2	2	ileo_colic	0	1	2	2	RADIO	0	Success group	1
[truncated: 191 more columns]
